# Supplementary material for: FLT3-ITD Activates RSK1 to Enhance Proliferation and Survival of AML Cells by Activating mTORC1 and eIF4B Cooperatively with PIM or PI3K and by Inhibiting Bad and BIM
Source: Cancers (Basel). 2019 Nov 20;11(12):1827. doi: 10.3390/cancers11121827 (PMC6966435; doi:10.3390/cancers11121827)
Supplement: Supplementary file 1 [file cancers-11-01827-s001.zip]

Archive with 2 entries (2 files):
- cancers-637799-Supplementary-Figures.pdf
- cancers-637799-western blot.pdf
